# Supplementary material for: Effects of hypoxia on survival, behavior, metabolism and cellular damage of Manila clam (Ruditapes philippinarum)
Source: PLoS One. 2019 Apr 18;14(4):e0215158. doi: 10.1371/journal.pone.0215158 (PMC6472746; doi:10.1371/journal.pone.0215158)
Supplement: S1 Data — (ZIP) [file pone.0215158.s003.zip]

Archive with 7 entries (6 files):
- Data/
- Data/Behavioral Response (Experiment 1).xlsx
- Data/Dissolved Oxygen.xlsx
- Data/Enzyme Activities.xlsx
- Data/Oxygen Consumption Rates, Ammonia-N Excretion Rates and O N.xlsx
- Data/Survival (Experiment 1).xlsx
- Data/Survival Rates (Experiment 2).xlsx
