# Supplementary material for: Effects of hypoxia on survival, behavior, metabolism and cellular damage of Manila clam (Ruditapes philippinarum)
Source: PLoS One. 2019 Apr 18;14(4):e0215158. doi: 10.1371/journal.pone.0215158 (PMC6472746; doi:10.1371/journal.pone.0215158)
Supplement: S1 Data — (ZIP) [file pone.0215158.s003.zip › Data/Behavioral Response (Experiment 1).xlsx]

## Sheet: Sheet1
Time （h）	Number of buried clams
0	71	70	71	71
8	71	70	71	71
16	71	70	71	71
24	70	70	70	70
32	70	68	69	70
40	66	68	68	68
48	62	64	69	68
56	58	64	69	68
64	57	60	69	68
72	52	59	69	68
80	52	59	68	71
88	46	57	68	71
96	40	56	68	70
104	39	54	66	69
112	35	53	65	69
120	27	51	65	70
128	26	50	64	70
136	22	49	64	70
144	22	49	64	70
152	20	49	64	69
160	20	45	64	69
168	18	45	64	70
176	17	42	64	70
184	14	42	64	70
192	14	42	63	70
200	12	46	63	71
208	10	41	63	71
216	6	41	63	70
224	4	41	62	69
232	4	41	62	69
240	4	41	62	69
248	6	40	62	69
256	6	40	61	69
264	4	38	61	69
272	3	37	61	69
280	1	37	61	68
288	1	36	61	67
296	2	35	62	67
304	2	35	62	67
312	2	35	62	67
320	2	35	62	65
328	2	35	62	65
336	1	35	62	65
344	1	35	62	65
352	2	35	62	65
360	2	35	62	65
368	2	35	62	65
376	2	35	62	65
384	2	35	62	65
392	1	35	61	65
400	1	34	60	65
408	1	34	60	65
416	1	32	60	65
424	1	32	60	65
432	0	32	60	65
440	0	30	58	65
448	0	30	58	65
456	0	29	58	65
464	0	28	58	65
472	0	28	58	65
480	0	28	58	65
