# Supplementary material for: Effects of hypoxia on survival, behavior, metabolism and cellular damage of Manila clam (Ruditapes philippinarum)
Source: PLoS One. 2019 Apr 18;14(4):e0215158. doi: 10.1371/journal.pone.0215158 (PMC6472746; doi:10.1371/journal.pone.0215158)
Supplement: S1 Data — (ZIP) [file pone.0215158.s003.zip › Data/Dissolved Oxygen.xlsx]

## Sheet: Sheet1
Day	Experiment 1 DO （mg/L）					Day	Experiment 2 DO (mg/L)
1	5.98	2	1.01	0.52		1	6.02	0.8	0.6	0.41	6.05	0.86	0.65	0.46	6.03	0.92	0.72	0.49	6.01	0.95	0.77	0.55
2	5.96	1.97	1	0.51		2	6	0.79	0.6	0.41	6	0.86	0.66	0.45	6.01	0.9	0.7	0.51	6.08	0.95	0.77	0.55
3	5.95	1.99	1.02	0.5		3	5.99	0.8	0.59	0.39	5.95	0.87	0.64	0.44	5.97	0.91	0.68	0.5	5.95	0.96	0.75	0.57
4	5.99	2.04	0.97	0.5		4	6.01	0.8	0.59	0.41	5.93	0.87	0.65	0.47	6	0.93	0.69	0.48	6.12	0.94	0.76	0.56
5	5.95	2.03	1.03	0.51		5	5.96	0.79	0.6	0.4	6.11	0.85	0.65	0.46	5.95	0.91	0.7	0.5	6.08	0.94	0.77	0.53
6	6	1.97	0.97	0.52		6	5.98	0.81	0.6	0.39	5.95	0.86	0.64	0.46	5.99	0.93	0.71	0.49	5.94	0.95	0.73	0.56
7	5.99	1.98	1	0.51		7	6.01	0.8	0.61	0.42	6.04	0.84	0.64	0.46	5.99	0.9	0.7	0.52	5.92	0.96	0.75	0.55
8	6.02	2.05	1.01	0.51		8	5.98	0.79	0.6	0.41	6.06	0.86	0.67	0.47	6.01	0.92	0.7	0.5	6	0.94	0.75	0.54
9	6.01	1.99	1.05	0.5		9	6.02	0.8	0.59	0.4	6.02	0.86	0.66	0.45	6.03	0.9	0.71	0.52	6.06	0.95	0.76	0.55
10	5.97	2.03	0.96	0.49		10	6.04	0.79	0.59	0.4	6.03	0.84	0.63	0.45	6.04	0.89	0.68	0.49	6.04	0.96	0.75	0.54
11	6.07	2.05	1	0.5		11	6.06	0.8	0.59	0.4	5.94	0.84	0.66	0.44	6.04	0.89	0.72	0.51	6.09	0.94	0.73	0.54
12	6.03	2.04	1.03	0.52		12	6	0.8	0.61	0.4	6	0.85	0.66	0.45	5.99	0.92	0.71	0.5	6.07	0.94	0.75	0.54
13	6	1.97	0.98	0.51		13	6.05	0.81	0.6	0.39	5.89	0.86	0.66	0.46	6.02	0.9	0.72	0.5	5.95	0.95	0.74	0.56
14	6.01	2.05	1.01	0.49		14	6.02	0.79	0.61	0.4	5.96	0.87	0.66	0.46	6.01	0.9	0.71	0.47	6.04	0.94	0.74	0.56
15	6.06	1.97	1	0.52		15	6	0.81	0.6	0.41	6.08	0.85	0.65	0.46	6.05	0.89	0.69	0.5	6.09	0.96	0.77	0.54
16	6.07	2.04	1.02	0.47		16	5.98	0.8	0.61	0.4	6.06	0.84	0.67	0.46	6.01	0.92	0.7	0.49	6.11	0.95	0.74	0.56
17	5.99	2	0.96	0.53		17	5.98	0.8	0.61	0.4	5.99	0.85	0.64	0.44	5.98	0.91	0.71	0.53	5.94	0.95	0.75	0.57
18	6.02	1.99	0.96	0.52		18	6	0.8	0.6	0.4	6.01	0.85	0.65	0.44	6.01	0.9	0.71	0.5	6.05	0.94	0.75	0.55
19	5.96	2.03	1	0.49		19	6.01	0.8	0.59	0.4	6.09	0.86	0.66	0.46	6.01	0.9	0.71	0.52	6.1	0.96	0.75	0.55
20	6.02	2	1.02	0.54		20	5.97	0.8	0.6	0.4	6	0.85	0.64	0.47	5.96	0.92	0.7	0.5	6	0.94	0.75	0.55
