# Supplementary material for: Effects of hypoxia on survival, behavior, metabolism and cellular damage of Manila clam (Ruditapes philippinarum)
Source: PLoS One. 2019 Apr 18;14(4):e0215158. doi: 10.1371/journal.pone.0215158 (PMC6472746; doi:10.1371/journal.pone.0215158)
Supplement: S1 Data — (ZIP) [file pone.0215158.s003.zip › Data/Enzyme Activities.xlsx]

## Sheet: Sheet1
	LDH (day 20)	PFK (day 20)	PK (day 20)	LDH (day 10)	PFK (day 10)	PK (day 10)
Group at 0.5 mg/L	0.0221637	339.048	197.297	0.038259	368.26	168.681
	0.0228793	345.374	147.93	0.0312694	353.258	208.257
	0.0292234	232.882	192.001	0.029258	273.258	189.168
	0.0266978	276.164	169.662	0.0333846	324.266	180.684
	0.0234135	304.201	179.095	0.0166817	278.255	206.665
	0.026728	309.848	188.812	0.0123924	309.282	159.598
				0.0296587	330.259	163.169
				0.0332879	289.268	199.385
Group at 6.0 mg/L	0.0476785	121.67	154.477	0.0461682	181.682	159.894
	0.019866	257.896	159.809	0.0221862	207.268	129.168
	0.030915	251.514	120.988	0.0411684	245.268	168.168
	0.0249228	206.045	147.735	0.0441684	305.268	128.168
	0.0293082	252.224	155.334	0.0291684	231.685	155.685
	0.0439004	263.413	151.484	0.0401684	288.681	169.128
	0.0408754	270.322	161.14	0.0331684	226.262	175.168
	0.0230764	301.89	171.396	0.0351684	290.513	157.168
Group at 2.0 mg/L	0.0778424	238.914	149.358	0.0761865	233.681	139.168
	0.0361043	251.4	147.057	0.0351865	167.168	128.168
	0.0757558	225.317	179.524	0.0311865	221.268	159.168
	0.0366991	187.762	135.272	0.0281684	250.168	156.198
	0.0633597	293.051	151.45	0.0301618	299.268	166.168
	0.0587086	232.992	165.668	0.0481847	275.168	179.168
	0.0695311	278.61	176.577	0.0211868	303.127	149.168
	0.0468271	243.519	186.741	0.0251865	229.168	180.168
Group at 1.0 mg/L	0.0293672	277.792	145.127	0.0261681	238.216	166.687
	0.0394177	251.567	189.868	0.0421684	330.168	206.181
	0.0298443	217.132	163.908	0.0381683	206.268	144.684
	0.0337833	256.391	161.721	0.0361468	239.684	164.268
	0.0345628	234.612	138.313	0.0301685	217.55	173.186
	0.022958	281.357	153.501	0.0301684	307.217	148.168
	0.0491385	264.528	142.198	0.0391684	220.685	179.168
	0.0336859	310.188	124.331	0.0421684	225.168	166.168
