# Supplementary material for: Effects of hypoxia on survival, behavior, metabolism and cellular damage of Manila clam (Ruditapes philippinarum)
Source: PLoS One. 2019 Apr 18;14(4):e0215158. doi: 10.1371/journal.pone.0215158 (PMC6472746; doi:10.1371/journal.pone.0215158)
Supplement: S1 Data — (ZIP) [file pone.0215158.s003.zip › Data/Oxygen Consumption Rates, Ammonia-N Excretion Rates and O N.xlsx]

## Sheet: Sheet1
	OCR (day 20)	AER (day 20)	O : N (day 20)	OCR (day 10)	AER (day 10)	O : N (day 10)
Group at 0.5 mg/L	0.234899	0.0235181	9.98801	0.395864	0.033579	11.789
	0.753769	0.0162653	46.3421	0.415478	0.0536624	7.74245
	0.295567	0.0204828	14.43	0.869152	0.019593	44.3603
	0.307692	0.0338513	9.08953	0.719985	0.0196237	36.6896
	0.723982	0.024991	28.9698	0.295698	0.0466963	6.33237
	0.515021	0.0206515	24.9387	0.510562	0.00956686	53.3678
				0.521258	0.0415251	12.5528
				0.455687	0.0115969	39.2939
Group at 1.0 mg/L	0.848485	0.0354285	23.9492	0.927852	0.0446546	20.7784
	0.852713	0.0456899	18.663	0.696585	0.0299876	23.2291
	0.792079	0.0520634	15.2138	0.919875	0.0368516	24.9616
	0.904255	0.0421191	21.469	0.956584	0.0368752	25.9411
	0.887372	0.0398833	22.2492	0.939843	0.0525898	17.8712
	0.821429	0.04496	18.2702	1.13985	0.0308755	36.9177
	0.737705	0.0419311	17.5932	0.826822	0.0365214	22.6394
	0.956938	0.0399703	23.9412	0.945816	0.0256855	36.823
Group at 6.0 mg/L	0.429043	0.089429	4.79758	0.748652	0.102365	7.31354
	0.833333	0.0774111	10.765	0.478963	0.0563352	8.50202
	1.12583	0.0688457	16.3529	0.816589	0.0796587	10.2511
	0.671642	0.0653612	10.2758	1.55997	0.0998562	15.6222
	1.04167	0.108639	9.58837	1.38567	0.0595633	23.2638
	0.868056	0.0780062	11.128	0.692358	0.0523594	13.2232
	0.976744	0.0892353	10.9457	0.798562	0.0432599	18.4597
	0.619469	0.0740389	8.3668	0.993534	0.125695	7.9043
Group at 2.0 mg/L	0.916667	0.0972767	9.42329	0.996987	0.0934927	10.6638
	0.622568	0.0672218	9.2614	0.895627	0.0485635	18.4424
	0.717489	0.0712744	10.0666	0.496582	0.0862656	5.75643
	0.854271	0.0795045	10.7449	0.693885	0.0965268	7.18852
	0.809524	0.07874	10.281	0.389533	0.072369	5.3826
	0.89701	0.0526651	17.0323	0.625953	0.0895326	6.99134
	0.738255	0.0794617	9.2907	0.765952	0.0885652	8.64846
	0.882353	0.0897853	9.82737	0.556983	0.0895499	6.2198
