# Supplementary material for: Effects of hypoxia on survival, behavior, metabolism and cellular damage of Manila clam (Ruditapes philippinarum)
Source: PLoS One. 2019 Apr 18;14(4):e0215158. doi: 10.1371/journal.pone.0215158 (PMC6472746; doi:10.1371/journal.pone.0215158)
Supplement: S1 Data — (ZIP) [file pone.0215158.s003.zip › Data/Survival (Experiment 1).xlsx]

## Sheet: Sheet1
Time （hours）	Number of surviving clams
0	71	70	71	71
8	71	70	71	71
16	71	70	71	71
24	71	70	71	71
32	71	70	71	71
40	71	70	71	71
48	71	70	71	71
56	71	70	71	71
64	71	70	71	71
72	71	70	71	71
80	71	70	71	71
88	71	70	71	71
96	71	70	71	71
104	71	70	71	71
112	71	70	71	71
120	71	70	71	71
128	71	70	71	71
136	71	70	71	71
144	71	70	71	71
152	71	70	71	71
160	71	70	71	71
168	71	70	71	71
176	70	70	71	71
184	70	70	71	71
192	70	70	71	71
200	70	70	71	71
208	69	70	71	71
216	69	70	71	71
224	69	70	71	71
232	69	70	71	71
240	67	70	71	71
248	66	69	71	71
256	65	69	71	71
264	65	67	71	71
272	65	67	71	71
280	65	66	71	71
288	61	65	71	71
296	59	65	71	71
304	59	65	71	71
312	57	65	71	71
320	56	65	71	71
328	55	65	71	71
336	53	63	71	71
344	50	63	71	71
352	47	62	71	71
360	47	62	71	71
368	45	62	71	71
376	44	62	71	71
384	44	62	71	71
392	41	62	71	71
400	40	61	71	71
408	40	61	71	71
416	38	61	71	71
424	35	61	71	71
432	35	61	71	71
440	31	59	71	71
448	31	59	71	71
456	31	58	71	71
464	29	58	71	71
472	28	58	71	71
480	28	58	71	71
Original data for determination of CV
Dissolved oxygen (mg/L)	0.5	1	2	6
Experiment 1 n1	71	70	71	71
Experiment 1 n2	47	62	71	71
Experiment 1 n3	2	35	62	65
Experiment 1 N1	71	71	71	71
Experiment 1 N2	71	71	71	71
Experiment 1 N3	65	65	65	65
Experiment Pre1 n1	72	72	70	72
Experiment Pre1 n2	43	58	68	68
Experiment Pre1 n3	1	30	56	64
Experiment Pre1 N1	72	72	72	72
Experiment Pre1 N2	68	68	68	68
Experiment Pre1 N3	64	64	64	64
Experiment Pre2 n1	71	70	72	72
Experiment Pre2 n2	46	65	72	72
Experiment Pre2 n3	4	40	65	69
Experiment Pre2 N1	72	72	72	72
Experiment Pre2 N2	72	72	72	72
Experiment Pre2 N3	69	69	69	69
