# Supplementary material for: Effects of hypoxia on survival, behavior, metabolism and cellular damage of Manila clam (Ruditapes philippinarum)
Source: PLoS One. 2019 Apr 18;14(4):e0215158. doi: 10.1371/journal.pone.0215158 (PMC6472746; doi:10.1371/journal.pone.0215158)
Supplement: S1 Data — (ZIP) [file pone.0215158.s003.zip › Data/Survival Rates (Experiment 2).xlsx]

## Sheet: Sheet1
DO (mg/L)	Survival rate (%)
0.4	22	33	25	9
0.45					31	38	25	29
0.5									42	38	29	33
0.55													42	50	39	43
0.6	63	54	48	58
0.65					75	63	65	74
0.7									61	71	71	74
0.75													71	67	79	57
0.8	91	83	78	79
0.85					88	74	78	79
0.9									78	83	79	83
0.95													69	91	83	87
